# Supplementary material for: How does law and policy support providers of NHS healthcare in England to respond to harm experienced by patients during the course of their treatment and care: A scoping review
Source: PLoS One. 2026 Apr 30;21(4):e0347997. doi: 10.1371/journal.pone.0347997 (PMC13132193; doi:10.1371/journal.pone.0347997)
Supplement: S1 File — (XLSX) [file pone.0347997.s001.xlsx]

## Sheet: Data charting
	Author	Year	Reference	Aim / purpose	Key findings
	Johnson, A.	2021	Operating Theatre Journal (372) p26-26	Academic commentary regarding the volume of recommendations made by HSIB to improve safety of maternity care in England	Article outlines the roles of HSIB, GMC, NMC and CQC in addressing concerns about the safety of maternity services. Particular attention is drawn to the opinion of the CEO of the GMC that the world within which doctors practise today is very different to that when the legal frameworks governing how they are regulated were created yet have largely remained unchanged.
	Tingle, J.,	2021	British Journal of Nursing 30(5) p322-3	Academic commentary exploring the link between patient safety and the law	Author discusses the relationship between patient safety and the law. The power imbalance between the patient the health professional is highlighted. This is applied also to clinical negligence and references case studies that illustrate the challenges and barriers experienced by those who have been harmed during the course of the care. Types of redress are discussed including the current tort ba…
	Glasper, A.	2021	British Journal of Healthcare Assistants 15(1) p41-45.	Academic commentary exploring the implementation of the duty of candour	The article focuses on how the Care Quality Commission prosecuted University Hospitals Plymouth NHS Trust for breaching duty of candour polices. Plymouth magistrates court ordered a breach of the statutory duty of candour following the death of an elderly patient who suffered a failed endoscopy.
	Chaffer, D.	2021	British Journal of Healthcare Management 27(2) p1-4	Academic commentary discussing strategies to address the value and volume of maternity claims brought against the NHS.	The author highlights the importance of never underestimating the impact obstetric clinical negligence has on families. The importance of full, open conversations with families where negligence has occurred is discussed including the need to provide an apology. Discussion is also made on the importance of learning from claims to inform policy and practice. The author discusses the role of the EN …
	Basu, S. et. al.	2020	Annals of the Royal College of Surgeons 102 p144-148	Qualitative research aimed at evaluating what British Neurosurgeons consider to be a notifiable patient safety incident.	Authors of this research discuss how non-compliance with the statutory duty of candour can lead to prosecution but also presents the counter argument that the duty will result in overreporting which will present an administrative burden. Concerns that telling a patient that harm has gone wrong will have a negative impact on the doctor-patient relationship and increase the risk of litigation are c…
	Tingle, J.	2019	British Journal of Nursing 28(12): 808-809	Academic commentary examining causes of patient safety incidents as cited in a range of patients safety inquiries that have been published over the last 202 years.	Author discusses that despite several major inquiry reports into patient safety crises in the NHS, it appears that lessons have not been learnt from events. The author suggests that organisational culture at trust and workplace levels is key reason why such lessons have not been implemented. A culture of defensiveness prevails and the author states that a patient safety culture needs to be instil…
	Cruikshanks, A. and Bryden, C.	2018	Anaesthesia 73: 95-101.	Academic commentary discussing the definitions of post-op complications, the impact being involved in a complication has on the patient and the staff involved and described how healthcare providers should respond when harm does occur.	The paper discusses how adverse events and complications, even if minor, can result in considerable negative effects on patients, including loss of life. The paper also describes how they can impact on the healthcare workers involved. Offering an apology to a patient who has suffered a complication is necessary, and is not an admission of fault. In England and Wales, there are also statutory obli…
	Price-Davey, A.	2017	Journal of Evaluation in Clinical Practice 23(4): 713-718	Academic commentary exploring how the values and culture of an organisation impact on care quality and user experience.	The Kirkup Report (Kirkup 2015), commissioned by the Department of Health (DH) investigated maternity and neonatal services at University Hospitals of Morecambe Bay NHS Foundation Trust. It was a watershed moment for maternity services across the country and led to a complete change in how the midwifery profession is regulated. Failures in robust reporting and investigation of serious incidents, …
	Harrison, R. et. al.	2017	Journal of Evaluation in Clinical Practice 23(4): 713-718	Qualitative research exploring health professional perceptions of what constitutes effective open disclosure when things go wrong.	Open and honest discussion between healthcare providers and patients and families affected by error is considered to be a central feature of high quality and safer patient care, evidenced by the implementation of open disclosure policies and guidance internationally. This paper discusses the perceived enablers that UK doctors and nurses report as facilitating the enactment of open disclosure. Thi…
	Eshareturi, C. and Serrant, L.	2017	International Journal of Healthcare Assurance 30(3): 216-223	Qualitative research evaluating approaches to incident investigation and how lessons learnt are implemented and disseminated.	This paper reports on a regionally based UK study uncovering what has worked well in learning from adverse incidents in hospitals. The purpose of the paper was to review the incident investigation methodology used in identifying strengths or weaknesses and explore the use of a database as a tool to embed learning. Documentary examination was conducted of all adverse incidents reported between 1 J…
	Tingle, J.	2016	British Journal of Nursing 25(11): 626-627.	Academic commentary discussing a report from the Parliamentary and Health Service Ombudsman into the quality of NHS complaints investigations where serious or avoidable harm has been alleged	In this article, the author identifies that when an individual is complained about, they will feel hurt, vulnerable and resentful towards the complainer therefore their immediate instinct will be to clam up or vigorously defend themselves. The complainant themself will also feel vulnerable and the author suggests that patients will not complain for fear of any repercussions. Discussion is made on…
	Francis, R.	2015	Journal of Medical Ethics 41(12): 946-947.	Academic commentary discussing the findings of the Bristol and Staffordshire Inquiries, tolerance of poor clinical standards and whether individual behaviours should be managed or whether the focus should be on systemic influences.	The articles discussed the role of professional regulation in managing poor, individual behaviours and how there is a legal and professional duty upon registrants to report poor professional behaviour. Reference is also made to professional guidelines on how they clearly articulate the expectations placed upon registrants. The article highlights the observations of the second Staffordshire Inquir…
	Draycott, T. et. al.	2015	Best Practice and Research: Clinical Obstetrics and Gynaecology Vol. 29 (8), pp. 1126-31	Academic commentary exploring the role of insurers in preventing harm.	Focussing on adverse events in maternity that are preventable, the author discusses the role of providing financial incentives, especially for training, could have in improving the safety of maternity services. The importance of ensuring training associated with improvements in clinical outcomes and ensuring this is widely implemented, including in national guidance, is discussed. Barriers to imp…
	Sokol, D.	2015	British Medical Journal 351(8030): h5288-2.	Academic commentary exploring moral courage and its application to the role of doctors.	Author defines moral courage as acting upon the conviction that something is morally right event though you believe that something of personal value may be lost. This attribute is considered along the Duty of candour where the author asserts that a culture of secrecy still exists within the NHS. Moral courage is described as the attribute required of doctors who strive to act morally and legally …
	Tingle, J.	2015	British Journal of Nursing Vol. 24 (17), pp. 890-1.	Academic commentary exploring the Governments response to the consultation on the Freedom to speak up review and the Morecambe Bay investigation.	Author discusses how reports published by the Department of Health during 2015 call for tighter and tougher accountability that permits a culture that is open, learning, professional and demonstrates humility. These are described as the bedrock of safe care. The Governments patient safety and health regulatory agenda is described as being big and one that is supportive of developing a more human …
	Hawkes, N.	2015	British Medical Journal 351(8023): 14-15. (2p)	Article written by journalist explaining the statutory and professional duty of candour.	The article critically evaluates the professional and statutory duty of candour and presents the different perspectives of interested parties such as the medical defence union. The author incorrectly states that the statutory duty of candour only applies when a notifiable patient safety incident has occurred. Providing an apology is discussed and it is suggested that statute enforcing an apology …
	Tingle, J.	2015	British Journal of Nursing 24(7): 416-417.	Academic commentary discussing a Department of Health report examining the actions required to change culture change within the NHS and applies these to the findings of the Francis Inquiry.	The author discusses a Department of Health paper on culture change defines a key action is to ensure safety is at the heart of education, training and professional development. The author briefly discusses the plan laid out by Health Education England to produce a series of educational films on raising concerns and how to support staff to raise concerns. Supporting staff to speak up is discussed…
	Kirkup, B.	2015	Practising Midwife 18(4): 6-7.	Journal article written by the author of the Kirkup review which investigated maternity services and Morecambe bay and found significant failures in the quality of care at the trust which resulted in avoidable harm to mothers and babies	The author describes the multiple failures in care found at the trust and the culture of denial that existed. Distortion of the truth in responses to investigation, and events such as disappearance of records was noted to be of concern. Model answers were circulated to staff to prepare them for inquest and individuals were noted to collude in concealing the truth of what had happened. The author …
	Vincent, C. et. al.	2014	BMJ Quality and Safety 23(8): 670-677. (8p)	Academic journal article sumamrising the key findings from a report examinaing safety measurement and monitoring in healthcare and proposes a framework to guide clinical teams and healthcare organisations in maintaining safety.	The authors predominantly discuss approached to measuring and monitoring harm. However, one element of the article relevant to this scoping review is the discussion ensuring organisational capacity to respond to harm and incentivisation. The need to ensure organisations have capacity to analysing, refelcting and learning at both unit and organisational level is noted. Caution is given to incentiv…
	Macrae, C.	2014	BMJ Quality and Safety 23(6) p440-5	Academic journal article analysing organisational and cultural challenges and suggesting how safety and can be improved and emerging risks addressed	The article discusses how shared beliefs, collective assumptions, cultural norms and patterns of communication across organisations that shape what information is attended to and how it is interpreted and communicated and most importantly, what is overlooked, discounted and ignored. The author acknowledges, healthcare staff are used to working in complex pressured environments that are far from p…
	MacDonald, M. et. al.	2014	Obstetrician and Gynaecologist 16(2): p109-114.	Academic commentary discussing best practice around responding to serious incidents, specifically within the field of obstetrics and gynaecology.	Article highlights how improving patient safety through learning from adverse events is a policy priority for the UK government. The statutory duty to report serious incidents is also discussed. At the time the article was published, this was to the National Patient Safety Authority via the national reporting and learning system. The article states that the general agreement amongst NHS trusts is…
	Byrom, A.	2013	Practising Midwife 16 (3) p11	Academic commentary exploring the recommendation of the Francis report to create new Duty of Candour law	This brief journal article discusses the proposal made in the Francis report re. creating a Duty of Candour Law that enforces the requirement to report incidents that have caused death or serious injury as soon as possible. The need to professionally regulate healthcare assistants is discussed as too is the need to hold managers to account for their actions. The article shares the reflections of …
	Pinto, V. et. al.	2012	BMC Quality and Safety 21 (12) p 1001-8	Research article reporting the results of an online survey aimed at determining how English trust communicate serious patient safety incidents and support everyone involved.	Authors of the research highlight that considerable progress has been made in the development of policies to encourage and support organisations to in providing effective support for all those involved in a patient safety incident, with a number of government bodies and professional bodies in the UK publishing guideline that highlight the importance of being open, and adopting a humanitarian cons…
	Tingle, J.	2010	British Journal of Nursing 19(15) p984-985	Academic commentary exploring the two main bodies regulating the safety of patients and mediate in cases of healthcare related dispute at the time of publication.	The function of the National Patient Safety Agency (NPSA) is outlined and noted to lead and contribute to improved, safe patient care by informing supporting and influencing organisations and people working in the health care sector. The NPSA runs the National reporting and learning service, the national clinical advisory service and the National research ethics service. The NPSA were responsible…
	Pearson, P. et. al.	2010	Journal of Health Services Research Policy 15 p4-10	Research examining how pre-registration healthcare professionals formally and informally learn about patient safety.	Researchers assert that to reduce error underlying conceptual models of, and attitudes towards, errors must be addressed and a learning culture developed to support learning. The research identified a tension that exists between having an open culture and management measures to attain a safe environment, mainly for patients. Policies focus on how things should be done rather than why things shoul…
	Wakefield, A. et. al.	2009	Learning in Health and Social Care 8(1)p22-32	Research examining how Muti professional learning supports organisations to better respond to patient safety incidents	The research reported qualitative findings from an impact evaluation examining the effectiveness of a Root Cause Analysis 3-day Training Programme relating to interprofessional learning. The study sample comprised managers, clinicians, administrators and human resource personnel (n= 38) employed at Band 6 or above, and 18 key organizational stakeholders from three National Health Service case stu…
	Benn, J.et. al.	2009	Quality and Safety in Health Care 18(1) p11-14	Research examining the importance of feedback following a patient safety incident	The research identified that effective feedback following a patient safety incident is required to ensure effective learning. The authors identified that the culture of an organisation is critical to ensuring effective feedback but there is a lack of guidance on effectively providing feedback following a patient safety incident. It is identified that information and action should be incorporated …
	Astill, D.	2008	Clinical Risk 14(1) p18-20	Article written by lawyer providing views on the considerations that should be made when undertaking patient safety investigation.	The author discusses the relevance of the Health and safety at Work Act 1974 and the regulation made under the Act (the Management of Health and safety at Work Regulations 1999) which requires all employers to undertake risk assessments to its employees and others (patients) for the purpose of identifying the measures he needs to take to comply with the requirements placed upon them by or under t…
	Parker, D. and Lawton, R.	2003	Quality and safety in health care p453-457	Short literature review on the types of human error which makes some interesting observations on the intent of healthcare poicy that is held back by social constructs and beliefs.	Author identifies how healthcare policy (Organisation with a memory) acknowledges the blame culture which the NHS is characterised by and how it contributes to the understanding of medical error. The author describes the long standing approach of healthcare to assume that all errors are due to individual incompetence and welcomes the move within healthcare policy to take a systems approach to inv…
	Cowan, J.	2003	Clinical Governance: An International Journal 8(2) p180-184	Academic commentary exploring the work of the National Confidential Enquiry Into Patient Death and Outcome (NCEPOD).	Author discusses the work of the National Confidential Enquiry Into Patient Death and Outcome (NCEPOD), the recommendations made this independent charitable body and considers whether the role of the National Patient Safety Agency (NPSA) and NHLSA in enforcing these recommended standards outlined in the reports or tranlsating knowledge identified into learning. The absence of regulatory power for…
	Passmore, K.	2002	Postgraduate medical journal (78), p671-673	Research examining the incidence of defensive practice amongst psychiatrists and the factors that drive such practice.	The research identifed that psychiatrists do practice defensivley on a regular basis, the drivers for this are collegaues experience of a complaint (56%), concerns about media interest (38%), previous incident (34%), previous claim brought against colleague (24%), previous experience of complaint (23%), previous claim about self. The impact of being involved in the coronial process and / or a cla…
	Vincent, C and Coulter, A.	2002	Quality and safety in health care (11), p76-80	Author discusses the role of patients in improving patient safety.	Author observes how major reports into patient safety do not consider the contribution that patients can make to improving patient safety. The author discusses how response to harm can result in further trauma if it is deemed to inadequate or insensitive. Those injured need financial and emotional support and a failure to provide this results in those harmed complaining or pursuing a claim for ne…
	Dimond, B.	2001	British Journal of Midwifery 9(7) p443-446	Academic commentary calling on the DoH to advise the NHS on the information that should be shared with a patient when harm occurs.	Author discusses the different approaches that could be taken to reduce the rising costs associated with litigation. Approaches suggested include making it more difficult for patients to sue, including the introduction of statutory claims however there is a risk that doing so would be a breach of article of the European Human Rights convention. The article considers a no-fault liability approach …
	Henderson, N.	2001	British Journal of Midwifery 9(6) p354-356	Research determining whether maternity units believed the recommendations made within the confidential inquiry into still births and death in infancy (CESDI) were relevant to their practice.	Questionairres were sent to 19 maternity units that centered around clinical risk management. The research identified that specific and narrowly focussed recommendations were more likely to be adopted than those that are not. It also identified how findings / recommendations made in confidential inquiries may not filter down to staff working on the frontlne. The research suggested that clinical s…
	Henderson, N.	2001	British Journal of Midwifery 9(4) p227-230	Academic commentary discussing the requirments of the Health Act 1999 and the duty placed upon providers of healthcare to ensure quality in service provision.	The aticle discusses the role of clinical governance in improving the quality and safety of care. An outline of the CNST indemnity scheme is provided including its role in driving up standards of care ( a function of the scheme that no longer exists as it could not reliably demonstrated that the standards drove improvement. Motivations to pursue a claim for negligence are discussed, as to is the …
	Lugon, M.	2000	Clinical Governance Bulletin 1(2) p3-4	Academic commentary exploring the recommendations made within the 'Organisation with a memory report'.	The author discusses the report and the recommendations within it. Relevance to the research question is the need for NHS cultures to focus on learning rather than asserting blame if improvements are to be made successfully.
	Thurtle, V.	2000	British Journal of Community nursing 5(4) p170-174	Literature review which includes supporting staff when patient harm occurs.	Article exploring traditional approaches to medication error often result in disciplinary action rather than taking a suppotive approach which includes support for staff and the absence of blame. The author does not consider whether the failure to create such organisational cultures prevents incidents from being reported therefore missed opportunities to prevent future harm. The article pre-dates…
	Walker, D. and Punt, J.	2022	Medico-Legal Journal 90(4) p182-188	Academic commentary exploring the role of mediation in resolving claims for negligence that concern childhood cancer.	The author describes the strict legal limiatations as to the wording of a coroners determinations and conclusions as enforced by the Coroners and Justice Act (2009). This prohibits a coroner from framing their findings as a criminal or civil liability. The author highlights how coroners are not medically qualified and as a consequence, are dependent on the opinion of clincians. The author suggest…
	Tasker, A., Jones, J. and Brake, S.	2023	BMJ open quality 21(1)	Qualitative research using semi-structured interviews to determine how effectively a just culure had been adopted within an organisation and idenitfy the barriers and enablers encountered.	Incorporates a literature review critiquing the reports and policies that exist around culture and asserts that they could be resulting in confusion in terms of understanding and defintion. Author suggests that reports and policies create an opportunity for such documents to be implemented locally.
	Johnson, H. and Spencer, M.	2021	New law Journal 171(7960), 13-14	Academic commentry weighing up the current system of litigating against the NHS and questions whether root and branch reform is the answer.	The Kings Fund estimates that the NHS makes 1.5 million patient interventions per day. The volume of claims brought agains the NHS has a seven year average of 11,200 claims per year and is considered to be low given the level of NHS activity. The author Discusses a 'no-fault' system that would enable compensation from a public fund to all patients who had suffered 'avoidable harm', without the ne…
	Case, P.	2020	Professional Negligence 36(2), 49-77	Academic commentary examining judicial references to and research on defensive medical practice.	The author examines the judicial references to and research on defensive medical practice. Reports empirical evidence of defensive practice, outlining competing policy considerations and arguments as to whether defensive practice caused by a fear of litigation is likely to harm patients or might have a positive effect. The author traces a change in judicial approach to defensive practice in clini…
	Vernon, H.	2019	Journal of Personal Injury Law 4, 283-284	Academic commentary disussing the role of NHS Resolution	Reviews the role of NHS Resolution on its 25th anniversary, and discusses its commitment to alternative dispute resolution and avoidance of formal litigation in resolving clinical negligence actions. Details the volume of such claims it receives each month, the scale of its annual damages payments from the NHS, key features of its early notification scheme for obstetric brain injury, and its inde…
	Vick, L.	2019	Coventry Law Journal 24(1), 49-55	Academic commentary exploring the regulatory function of the Care Quality Commission	Comments on the decision by the Care Quality Commission (CQC) in January 2019 to prosecute Bradford Teaching Hospitals NHS Foundation Trust for breach of its duty of candour respecting a baby's death. Reviews the criticisms made of the CQC's regulatory performance to date.
	Vosper, H.	2018	Journal of Personal Injury Law 1, 16-22	Academic commentary exploring the regulation of medicines and the role of organisational culture in patient safety.	Considers how the legislative framework governing pharmaceuticals can have an impact on patient safety. Discusses key aspects of the healthcare system, the characteristics of a high reliability organisation (HRO), and the role of "just culture". Examines the current pharmaceuticals regulatory regime, the impact of criminalising healthcare errors, and how the adoption of a human factors/ergonomics…
	Samuels, A.	2017	Medico-Legal Journal 85(3), 138-140	Academic commentary exploring the statutory duty of candour	Examines the duty of candour imposed on hospitals and hospital service bodies by the Health and Social Care Act 2008 (Regulated Activities) Regulations 2014 regs 20-22, including: the duties towards patients when a "notifiable safety incident" occurs; and the meaning of this concept, including events giving rise to "severe harm", "moderate harm" or "prolonged psychological harm". Advises on how t…
	Vick, L.	2017	Coventry Law Journal 22(1), 71-80	Academic commentary exploring whistleblowing in the NHS	Assesses the remaining barriers to NHS professionals blowing the whistle about unsafe practices in hospitals, noting recent examples of cases where concerns were not raised or whistleblowers were ignored. Considers the relationship between whistleblowing and the other duties of health professionals.
	Blundell, V.	2015	Journal of Personal Injury Law 4, 221-227	Academic commentary critiquing the UK litigation model and whether the approach in the USA would be effective in England.	Examines the early disclosure and offer programme adopted by the University of Michigan Health System in 2001-02 to replace its "deny and defend" strategy for responding to clinical negligence claims. Outlines how the strategy operated and why it was replaced. Discusses the principles and practices of the Michigan model and data on the levels of malpractice litigation since its introduction. Cons…
	Awais-Bilal, Z.	2015	Journal of Personal Injury Law 1, 7-14	Academic commentary discussing the statutory duty of candour.	Discusses the background to the duty introduced by the Health and Social Care Act 2008 (Regulated Activities) Regulations 2014 for the providers of health and adult social care to be open with patients and their families, and to apologise, when an incident has occurred inflicting physical or psychological harm above a certain threshold. Considers the implications of this duty of candour for the v…
	Thomas, E. and Leigh, B.	2014	Clinical Risk 20(1/2), 11-15	Academic commentary on the introduction of a professional duty of candour.	Explores the development of a duty of candour on healthcare professions and the introduction of laws outlining that an apology for medical mistakes is not an admission of liability or negligence. Discusses the proposals of the Francis Report to formalise the duty, and encourage the disclosure of serious incidents, and considers the benefits of being honest with patients both for doctors and in em…
	O'Brien, K.	2012	Southampton Student Law Review 2(2), 99-127	Academic commentary examining whether the introduction of professional duty of candour will lead to a culture of openess within the NHS.	Examines whether the implementation of a "duty of candour" for healthcare professionals, either as a contractual mechanism or a statutory requirement, is likely to bring about a culture of openness within the NHS in respect of medical error. Discusses the development of the debate on the need for more candour in the doctor-patient relationship. Analyses the existing common law duty of candour whe…
	Cave, E.	2011	Professional Negligence 27(3), 138-157	Academic commentary describing the injustice of the current NHS redress system for patients and health professionals.	The author discusses the issue of redress in the NHS. Examines whether the funding reform proposals of the Government and associated efforts provides an adequate response to the Chief Medical Officer's 2003 consultation paper criticising the clinical negligence system, arguing that the process still requires improvements and that it continues to lead to injustice for patients and health professio…
	Burn, S.	2003	Quantum 6(Nov)p1-4	Academic commentary discussing the proposals made in the Chief Medical Officers report 'Making Amends'.	The author discusses the recommendations of the Chief Medical Officer's consultation report, "Making Amends", relating to financial redress for those harmed by the NHS. Explains the background and aims of the report. Considers the proposed Redress Schemes, namely those dealing with smaller claims, and as regards care and compensation for babies which are severely neurologically impaired as a resu…
	Edozien, L and Clements, R.	2006	Clinical Risk 12 (3) p87-91	Academic commentary based on an interview with Sir Liam Donaldson regarding the Redress Act and culture within the NHS.	Transcribes an interview with Sir Liam Donaldson, Chief Medical Officer at the Department of Health. Outlines his views on the changing culture of the NHS towards clinical risk management and considers some of the issues arising from the NHS Redress Bill 2005. Discusses developments with regards to improving patient safety, including reporting initiatives and support for medical staff involved in…
	Park, S.	2005	Health and Safety at Work 13 (4) p512	Academic commentary on the the NHS Redress Bill which builds on a commitment made in 2001 to reform the current clinical negligence system.	Providing an overview of the ambitions of the NHS Redress Bill, the article outlines the key aims of the scheme. Overseen by the NHS Litigation Authority, the scheme will cover low monetary vaolue cliams with an initial upper limit expected to be set at £20,000. Its purpose will be to provide patients with an alternative to litigation, avoiding long delays and legal costs typical of the current s…
	Gerber v Pines	1924	Gerber v Pines [1934] Sol Jo 13 (KB)	Case law Case outlining the courts view on open disclosure with patients where harm has occurred within their care	The plaintiff sued the defendant doctor for leaving a broken needle in her body when giving a hypodermic injection for the treatment of rheumatism. The needle broke because of a sudden spasm of the muscle into which the injection was made. The plaintiff was not told of the accident at the time it occurred. The needle was later removed by operation. The King’s Bench Division held that it was a gen…
	Bolam v Friern Hospital Management Committee	1957	Bolam v Friern Hospital Management Committee [1957] 1 WLR 582	Case law which is the basis for the "Bolam test" in negligence to determine the standard of reasonable care for doctors and other professionals.	In this the case, the courts confirmed how the standard of reasonable care for doctors and other professionals should be determined. When a clinician is making a disclosure about a patient safety incident that has resulted in harm, do they informally or formally consider whether the standard of reasonable care has been metand if so, do they take the same approach as that taken in Bolam v Friern? …
	Health and Safety at Work etc. Act.	1974	Health and Safety at Work etc. Act. London: HMSO	Primary legislation outlining employer responsibilites to those they employ.	The Health and safety at Work Act 1974 and the regulation made under the Act (the Management of Health and safety at Work Regulations 1999) requires all employers to undertake risk assessments to its employees and others (patients) for the purpose of identifying the measures he needs to take to comply with the requirements placed upon them by or under the statutory provisions. This includes in re…
	Carr, R.	1978	Royal commission on civil liability and compensation for personal injury (Pearson Report). London, HMSO.	Policy report setting out the challenges associated with changing the legal frameworks associated with clinical negligence and how it is applied when harm occurs.	Chaired by Lord Wilson, the Carr Report was produced on Royal Commission on Civil Liability and Compensation for Civil Liability and Compensation fro Personal Injury. Chapter 14 of the Carr report specifically discusses compensation for those who have suffered medical injury. The report discusses reversing the burden of proof so that it is incumbent on the doctor to prove absence of negligence ra…
	Whitehouse v Jordan	1981	Whitehouse v Jordan [1981] 1 ALL ER 267	Case Law that established an error of judgement will only amount to medical negligence if such an error would not have been made by a reasonably competent medical practitioner with the standard and type of skill concerned.	In this the case, the courts have debated the difference error in clinical judgement and medical negligence. When a clinician is making a disclosure about a patient safety incident that has resulted in harm, do they informally or formally consider whether the harm resulted in an error of judgement rather than negligence and if so, do they take the same approach as that taken in Whitehouse v Jorda…
	Employment Rights Act.	1998	Employment Rights Act. London: HMSO	Primary legisaltion providing protection to an employee who raises concerns about possible wrong doing in the workplace. This law also provides protection if the employee is dismissed or penalised for reporting a possible wrong doing.	Secton 47B of the statute states that a worker has the right not to be subjected to any detriment by any act, or any deliberate failure to act, by his employer done on the ground that the worker has made protected disclosure. Whistleblowing is more formally known as making a protected disclosure.
	Kennedy, I.	2001	The Report of the Public Inquiry into children's heart surgery at the Bristol Infirmary 1984-1995. CM 5207(I). The Stationery Office. London, England,	Public inquiry examining the adequacy of care provided to children undergoing complex cardiac surgery at the hospital between 1984 and 1995.	The report considered repsonse to harm (p298) and highlighted how the distinctions the law makes with errors and accidents focussing on the conduct of the hospital or its staff rather than what happended to the patient. The report states that hospitals are reluctant to disclose and discuss incidents because of legal repercussions. This leads to absence of a safety culture that is open. The author…
	National Audit Office	2001	Handling clinical negligence claims in England. The report of the comptroller and auditor general. HC 403 Session 2000-2001: 3 May 2001. The Stationery Office. London, England.	Policy document evaluating the rising costs associated with settling clinical negligence claimd and the time taken to resolve them. The report does not examine the measures taken to prevent negligent incidents from ocurring.	The report highlights the length of time taken to resolve claims - reporting an average of 8.3 years with over 22% being over 10 years old. The authors identify that many of the claims concern those requiring legal aid. A recommendation is made that the NHS Litigation Authority and Legal Services Commission meet regularly to resolve claims. The author suggests that patients may not claim because …
	The National Health Service (Clinical Negligence Scheme for Trusts) Regulations.	1996	The National Health Service (Clinical Negligence Scheme for Trusts) Regulations. London:HMSO	Secondary legislation outlining the indemnity arrangements for NHS Trusts in England.	The scheme covers clinical negligence claims for incidents occurring on or after 1 April 1995. The scheme is voluntary but all NHS trusts (including foundation trusts) in England currently belong to the scheme. The costs of the scheme are met by membership contributions.
	Department of Health.	2002	Code of conduct for NHS Managers. London, Department of Health.	Policy document which also incorporates a statutory instrument outlining Code of conduct for NHS Managers.	In repsonse to the Kennedy report (Bristol Inquiry) a code of conduct for NHS managers was produced by a working group chaired by Sir Ken Jarrold. The code sets out standards for NHS managers to uphold and outlines the behaviours managers should demonstrate. These include acting with honesty, openess and integrity. Also include Directions from the Secretary of state which outline that all NHS bod…
	Donaldson., L.	2003	Making Amends. London, Department of Health.	Consultation paper setting out proposals for reforming the approach to clinical negligence in the NHS.	The consultation paper describes the origins, strengths and weakenesses of the present system of medical litigation, analyses the issues and concerns which arise from present arrangements and sets out proposals for reform. The paper also describes legal proceedings for medical injury frequently progressing in an atmostphere of confrontation, acrimony, misunderstanding and bitterness. The emphasis…
	Department of Health.	2003	NHS Complaints reform - making things right. London, Department of Health	Policy document laying out the plans for a review of the NHS complaints procedure.	Informed by a 2-year independent evaluation of the NHS complaints procedure and , listening exercise and NHS Plan, the report sets out the plan for reform of the NHS complaints system. Reform focuses on putting the patient voice at the heart of the NHS, dealing with complaints and concerns positively so to prevent escalation, implementing a new Commission for Healthcare Audit and Inspection to in…
	National Patient Safety Agency.	2004	Seven steps to patient safety. London, England.	Policy document describing the seven steps NHS organisations need to take to improve safety.	Including and outline of how organisations should repsond to harm, the seven steps to patient safety are: 1) Create a culture that is open and fair. 2) Establish a clear and strong focus on patient safety throughout the organisation 3) Develop systems and processes to manage risks and identify and assess things that could go wrong. 4) Ensure stadd can easily report incidents locally and nationall…
	Gregg v Scott.	2005	Gregg v Scott [2005] UKHL 2	Case Law where the courts have debated causation and the moral considerations around whether or not patients appropriately and propotionally receive appropriate redress.	This case concerns a case in which a GP's failure to diagnose lymphoma and refer the claimant to a specialist reduced his survival from 42 per cent to 25 per cent. In this loss of chance case, the courts affirm their stance that probable causation rather than possible causation has to be criterion of liability otherwise there would be enormous consequecnces for the NHS. Lord Nicholls (dissenting)…
	National Audit Office.	2005	A safer place for patients: Learning to improve patient safety. HC 831 Session 2005-06: 6 July 2006. The Stationery Office. London, England.	National Audit Office Evaluation examining whether the NHS has been successful in improving the patient safety culture as outlined in the Department of Health document: Building a safer NHS for patients	The report indicated that the majority of trusts have developed predominantly open and fair reporting cultures but pockets of blame persisted and there was scope for improving how best practice is shared. The report confirmed that a national reporting system had been implemented although no means for monitoring the implementation of learning on a local level existed. A missed opportunity to share…
	Department of Health.	2001	Building a safer NHS for patients. London, Department of Health.	Policy document setting out the Government's plans for promoting patient safety follwoing the oublication of organsiation with a memory.	The document outlines the Government's plans to implement a new national system for learning from error and adverse events, the implementation of new independent body (National Patient Safety Agency) who will support the collation and analysis of safety data and feedback lessons learnt to the wider system. Target specific risks for action to prevent recurrence and sets out ambitions around patien…
	World Health Organisation.	2005	Draft guidelines for adverse event reporting and learning systems: from information to action.WHO/EIP/SPO/QPS/05.3. WHO Document Production Services. Geneva, Switzerland.	Policy document that outlines gudilines which aim to improve and develop reporting systems internationally.	The four core concepts underpinning the guidelines are: 1) The fundamental role of patient safety reporting systems is to enhance patient safety by learning from failures of the health-care system. 2) Reporting must be safe. Individuals who report incidents must not be punished or suffer other ill-effects from reporting 3) Reporting is only of value if it leads to a constructive response. At a mi…
	Inquiries Act.	2005	Inquiries Act. London: HMSO.	Primary legislation establising a statutory framework for holding inquiries.	A minister may call an inquiry under this Act in relation to events that gave caused, or are capable of causing public concern.
	Department of Health.	2006	Safety first - a report for patients, clincians and healthcare managers. London, Department of Health.	Report making a number of key recommendations aimed at ensuring the patient safety agenda is owned by clinicians at the frontline and the most senior policy makers in the NHS.	The report revisits the progress made with the patient safety agenda to date and makes 14 recommendations which include: 1) Embedding patient safety as a core principle that underpins national goals, priorties and targets 2) Establishing a National Patient Safety Forum to harness the skills and expertise to a number organisations, agencies and stakeholders which are making a significant contribut…
	Compensation Act	2006	Compensation Act. London: HMSO.	Primary legislation that specifies certain factors that may be taken into account by a court determining a claim in negligence.	The act states that an apology, an offer of treatment or other redress, shall not of itself amount to an admission of negligence or breach of statutory duty.
	Department of Health.	2007	Making experiences count: A new approach to responding to complaints. London, Department of Health.	Public consultation document proposing new arrangements for handling health and social care complaints.	A set of propsals to unify and reform the current arrangements for making complaints across health and social care. As well as fulfilling the commitment in “Our health, our care, our say”, they propose a radical new approach to complaints handling which is more flexible and ensures organisational learning. The report identifies that the 2003 complaints reform has not met its ambition of being ope…
	National Patient Safety Agency.	2005	Being open: Communicating patient safety incidents with patients, their families and carers. London, England.	Original Being Open policy developed using feedback on draft guidance from NHS organisations, focus groups with patients, their families and other key stakeholders.	This policy document aims to foster commitment from healthcare organisations. This includes specialist trusts, primary care organisations or independent primary care providers, private providers and prisons providing NHS care. Being open will help to: • establish an environment where patients and/or their carers receive the information they need to enable them to understand what happened and the …
	National Patient Safety Agency.	2009	Being open: Communicating patient safety incidents with patients, their families and carers. London, England.	Updated policy document replacing the original 'Being open' document which was pubilshed in 2005.	Policy document updated to reflect the significant changes in the regulatory landscape, language used to refer to patient safety and recommendations made in an independent review of the implementation of the Being Open framework are cited as the reason for the required changes. The National Patient Safety Agency's work on Being open is part of its wider strategy to improve patient safety and is i…
	Department of Health.	2009	The NHS Constitution for England. London, Department of Health	Policy document outlining the prinicples and values of the NHS.	This Constitution establishes the principles and values of the NHS in England. It sets out rights to which patients, public and staff are entitled, and pledges which the NHS is committed to achieve, together with responsibilities which the public, patients and staff owe to one another to ensure that the NHS operates fairly and effectively. All NHS bodies and private and third sector providers sup…
	Department of Health.	2011	NHS Litigation Authority Industry Report (Marsh Report). London, Department of Health.	Commissioned by the Department of Health (DH) to review the role and remit of the National Health Service Litigation Authority (NHSLA). The key aim of the review is to establish the following: • Whether the NHSLA achieves optimum performance in delivery of its risk pooling functions. • Whether any sub-optimal performance by the NHSLA is responsible for the upward trends in scheme liabilities that…	The report found that in general, the NHS risk pooling scheme is a valid concept which is widely accepted and endorsed, and its stewardship and administration by the NHSLA has been effective. A recommendation was made to incentivise best-pratice in trusts. The report found examples of NHSLA examples of proactively learning from incidents, there is significantly more learning that could be gleaned…
	Parliamentary and Health Services Ombudsman.	2012	Listening and learning - the ombudsman view of complaint handling in the NHS in England. HC 695. The Stationery Office, London.	Ombudsman review of complaint handling by the NHS in England.	Report discussing findings of a review into complaints brought against the NHS.In the majority of complaints, there was no case for the NHS to answer, in 950 complaints, where things had gone wrong, the NHS had put right. In 649, complaints were put right quickly without the need for investigation. An investigation was undertaken in 400. Resolution of complaints included apologies, wider remedies…
	Francis, R.	2013	Report of the Mid Staffordshire NHS Foundation Trust Public Inquiry: Executive Summary. HC 947. The Stationery Office, London.	Public inquiry examining the adequacy of care provided at Mid Staffordshire	The report identified numerous warning signs which cumulatively, or in some cases singly, could and should have alerted the system to the problems developing at the Trust. That they did not has a number of causes, among them: - A culture focused on doing the system’s business – not that of the patients; - An institutional culture which ascribed more weight to positive information about the servic…
	Berwick, D.	2013	A promise to learn - a commitment to act (Berwick Report). National Advisory Group Report. London, England.	A policy document commissioned by the UK Goverment in repsone to the Mid Staffordshire Inquiry.	Government response to the Mid-Staffordshire public inquiry which summarised the required response as being to make the NHS a system devoted to continual learning and improvement of patient care. Around this point, the government made the following reccomendations: 1. The NHS should continually and forever reduce patient harm by embracing wholeheartedly an ethic of learning. 2. All leaders concer…
	General Medical Council.	2013	Good Medical Practice. Manchester, England.	Policy document produced by the regulatory body of the medical profession outlining professional standards.	Outlines the standards by which doctors are wexpected to act in accordance with their professional educator. These are broken down into four key domains which are: Domain 1 - Knoweldge, skills and performance Domain 2 - Safety and quality Domain 3 - Communication, partnership and teamwork Domain 4 - Maintaining trust
	Dalton, D. and Williams, N.	2014	Building a culture of candour. London, Royal College of Surgeons.	Review on the stautory duty of candour for organisations commissioned by the Secretary of State at the time and undertaken by the Royal College of Surgeons.	Two key asks of the review team were to determine whether a) the threshold for the statutory duty of candour be linked to serious injury, death and moderate harm and b) the indemnifier for the NHS should reduce or remove cover where organisations have failed to be candid with patients and families. The report describes the NHS as only being in the foothills of achieving a truly comprehensive, sys…
	NHS Employers.	2014	Behaviour Framework. London, NHS Employers.	Policy document outlining the behaviours that underpin the NHS constitution.	Document produced by NHS Employers that outlines the behaviours expected of NHS employees which align with the NHS constitution. The framework has a range of uses including the interview process and appraisal process.
	Montgomery v Lanarkshire Health Board.	2015	Montgomery v Lanarkshire Health Board [2015] UKSC 11	Case law that conveys the supreme courts supportive view that of a partnership model of medical-decision making that embodies the GMC guidance and signals the move away from the historic paternalistic approach taken by the courts.	Nadine Montogomery brought an action for damages following the birth of her severly disabled son. During the pregnancy she had gestational diabetes which mean that the baby would be bigger than usual thus the risk of shoulder dystocia increased. This risk, though signifcant, was communicated by the obstetrician as it was thought that the risk was small plus the Nadine Montgomery would have likely…
	Parliamentary and Health Services Ombudsman.	2015	A review into the quality of NHS complaints investigations where serious or avoidable harm has been alleged. London, Parliamentary and Health Services Ombudsman.	Report outlining findings of review of the quality of NHS complaints investigations and suggests actions required to improve the quality of complaints investigations.	The report identifed that 80% of complaints received by the PHSO regarding NHS care concern treatment, many of which include avoidable harm. The process of investigation was found to not be consistent, reliable or good enough. The report identified an absence of staff training around responding to investigations and that cultural issues were a barrier to getting to the heart of why something has …
	Department of Health.	2015	Sign up to Safety. London, NHS England and NHS Improvement.	Three year campaign aimed at taking a bottom up approach to driving improvements in patient safety. Aimed to reduce harm by 50% and save 6,000 lives per year. An ambition of the campaign was for more than 60 organisations to sign up to the campaign.	Campaign requesting particpating organisations to develop a plan that describes what they will do to reduce harm and save lives, by working to reduce the causes of harm and take a preventative approach. Organisations were asked to identify two or more national patient safety priorities such as medication errors or deterioration of patients, and two or more local priorities to focus on in their pl…
	Nursing and Midwifery Council.	2015	The Code. London, Nursing and Midwifery Council.	Policy document produced by the regulatory body of the nursing and midwifery profession outlining professional standards.	Outlines the standards by which nurse, midwives and nursing associates are expected to act in accordance with their professional educator. These are broken down into four key domains which are: Prioritise people Practise effectively Preserve safety Promote professionalism and trust
	General Medical Council and Nursing and Midwifery Council.	2015	Openess and honesty when things go wrong: the professional duty of candour. London, General Medical Council and Nursing and Midwifery Council.	Policy document produced by the General Medical Council and Nursing and Midwifery Council outlining professional duty of candour.	Guidance document outlining the professional duty of candour and the regulatory requirement to be open and honest with patient, colleagues and employers. The document outlines the duties of GMC and NMC registrants as being: A duty to be open and honest with patients in your care, or those close to them, if something goes wrong. This includes advice on apologising. A durty to be open and honest wi…
	Department of Health.	2015a	Learning not blaming. London, Department of Health.	Policy document published by the UK government repsonding to the Morecambe Bay report, Freedom to speak up report and the Investigating clinical incidents in the NHS report.	The responses to each of the three reports identified key important themes as being: - openess, honesty and candour - listening to patients, families and staff - finding and facing the truth - learning from errors and failures in care - people and professionalism In this repsonse, the government also committed to appointing an independent national officer who would act as a key leader in the nati…
	Department of Health.	2015b	Culture change in the NHS: Applying the lessons of the Francis Inquiry	Document setting out the progress made in applying the lessons learnt from the Mid Staffordshire Inquiry.	Changes outlined in the report include: - A new, rigourous inspection regime for hospitals, GP's and Social Care - Increased recruitment - 94% of patients have received harm-free care - 77% of people would feel safe in an NHS hospital if they fell ill The report outlined the area that needed focussed attention which were as follows: - Preventing problems - Detecting problems quickly - Taking acti…
	Francis, R.	2015	Freedom to speak up: An independent review into creating an open and honest reporting culture in the NHS.	Policy document that was informed by evidence submitted by over 600 people and 19,000 online surveys.	Published 2 years after the final report on Mid Staffordshire, this review revealed the serious cases of bullying and discrimination towards staff who had tried to raise concerns over patient care. The report suggested that this was a fundamental patient safety issue. The review called on a 'freedome to speak up' guardian to be appointed in every NHS trust to support staff, a national independent…
	NHS England and NHS Improvement., 2015;	2015	NHS Serious incident framework. London, NHS England and NHS Improvement.	Policy document outlining a revised framework that explains the responsibilities and actions for dealing with Serious Incidents and the tools available.	The framework outlines the process and procedures to ensure that Serious Incidents are identified correctly, investigated thoroughly and, most importantly, learned from to prevent the likelihood of similar incidents happening again.
	Kirkup, B., 2015;	2015	The Report of Morecambe Bay Investigation. The Stationery Office, London.	An independent investigation into the management, delivery and outcomes of care provided by the maternity and neonatal services at the University Hospitals of Morecambe Bay NHS Foundation Trust from January 2004 to June 2013.	The Morecambe Bay Investigation was established by the Secretary of State for Health to examine concerns raised by the occurrence of serious incidents in maternity services provided by what became the University Hospitals of Morecambe Bay NHS Foundation Trust (the Trust), including the deaths of mothers and babies. Relatives of those harmed, and others, have expressed concern over the incidents t…
	Health and Social Care Act 2008 (Regulated Activities) Regulations 2014: Regulation 20;	2014	Health and Social Care Act 2008 (Regulated Activities) Regulations 2014: Regulation 20. London: HMSO.	Secondary legislation that intends to ensure that providers of healthcare act in an open and transparent way when it comes to the treatment that they provide. It applies to all providers of health care who are registered with the CQC.	The regulation sets out specific requirements for when things go wrong. These include telling those affected – in person – about the incident, providing support, giving a truthful account of what has happened, advising on any appropriate further enquiries, and apologising. The statutory duty contains specific requirements for certain situations known as “notifiable safety incidents”. Notifiable s…
	Parliamentary and Health Services Ombudsman.	2016	An opportunity to improve. General practice complaint handling across England: a thematic review. London, Parliamentary and Health Services Ombudsman.	Report evaluating how GP practices handle concerns and complaints when things go wrong.	"The report stated that 55% of GP practices were handling complaints swiftly, taking them seriously and being open and honest. 45% of practices were found to be falling short in that they were failing to acknoweldge mistakes, not providing proper apologies and not following guidance on handling complaints. The review identified five areas where there was scope for improvement: - developing a list…
	The Health and Care Professions Council.	2016	Standards of conduct, performance and ethics - your duty as a registrant. London, The Health and Care Professions Council.	Policy document produced by the regulatory body for allied health professions outlining professional standards.	Outlines the standards by which allied health professionals are expected to act in accordance with their professional regulator. These are broken down into ten strands: 1) Promote and protect the interests of service users and carers 2) Communicate appropriately and effectively 3) Work within the limits of your knowledge and skillls 4) Delegate approporiately 5) Respect confidentiality 6) Manage …
	Beatt v Croydon Health Services NHS Trust.	2017	Beatt v Croydon Health Services NHS Trust [2017] EWCA Civ 401	Case law Protection that outlines support for whistleblowers raising concerns about actual or potential harm.	Dr Beatt was a heart surgeon involved in an operation that resulted in the death of a patient. While the operation was ongoing, the head nurse was suspended for unrelated allegations. Dr Beatt believed the nurse’s absence contributed to the patient’s death, as she was not then available to assist with the provision of, for example, equipment. In the subsequent days and weeks, he made various disc…
	NHS Resolution.	2019	NHS Resolution Early Notification Scheme Progress Report. London, NHS Resolution.	The report describes the development and progress of this innovative scheme to date with an overview of the cases reported in year one from 1 April 2017 to 31 March 2018.	Prior to the establishment of the Early Notification scheme in April 2017, the average length of time between an incident occurring and an award for compensation being made was 11.5 years. Through the EN scheme, families with a baby affected by a severe brain injury attributable to substandard care are able to receive significantly earlier answers to their questions, avoiding full court proceedin…
	NHS Resolution.	2018	NHS Resolution Maternity Incentive Scheme. London, NHS Resolution	The scheme, established in April 2017, required early reporting of babies born with evidence of a term intrapartum hypoxic brain injury to support families where clinical negligence is identified.	The EN Scheme is a key innovation in NHS Resolution’s strategic shift to move closer to the incident and is now a part of the current maternity safety landscape. The scheme contributes to the National Maternity Safety Ambition to achieve a 50% reduction in stillbirth, maternal mortality, neonatal mortality and serious brain injury from the 2010 rate by 2025. NHS Resolution’s Early Notification (E…
	NHS Resolution.	2022	The Early Notification Scheme progress report: collaboration and improved experience for families. London, NHS Resolution.	The report describes the development and progress of this innovative scheme to date with an overview of the cases reported in year one from 1 April 2017 to 31 March 2018.	The report presents an analysis of EN claims reported between 2017 and 2020 where liability was admitted in full. Admissions were made through the EN Scheme on 65 eligible EN cases. Of these, 40 were breach of duty only admissions and 25 were breach of duty plus causation of injury admissions, i.e. admissions of liability. Of the 25 admissions of liability, five were excluded as the baby did not …
	NHS England and NHS Improvement.	2019	The NHS Patient Safety Strategy: Safer culture, safer systems, safer patients. London, NHS England and NHS Improvement.	Sets out how the NHS will support staff and providers to share safety insight and empower people – patients and staff – with the skills, confidence and mechanisms to improve safety. Getting this right could save almost 1,000 extra lives and £100 million in care costs each year.	The strategy outlines a numnber of actions required to improve patient safety within the NHS. These include: - Improving the quality of patient safety incident reporting and supporting the transition to the Learning from Patient Safety Events service - Implementing the Patient Safety Incident Response Framework - Implementing the medical examiner role - Maintaining oversight of National Patient S…
	NHS Resolution.	2020	The National Health Service (Clinical Negligence Scheme for General Practice) Regulations. London:HMSO	Secondary legislation,	The Clinical Negligence Scheme for Trusts (CNST) handles all clinical negligence claims against member NHS bodies where the incident in question took place on or after 1 April 1995 (or when the body joined the scheme, if that is later). Although membership of the scheme is voluntary, all NHS Trusts (including Foundation Trusts) in England currently belong to the scheme.
	Ockenden,D.	2022	Emerging findings and recommendations from the independent review of maternity services at The Shrewsbury and Telford Hospital. London, Department of Health.	Interim report sharing initial findings and recommendations from an independent review of alleged avoidable neonatal and maternal deaths, and harm at The Shrewsbury and Telford NHS Trust.	This independent investigation was commissioned by the secretary of state. The report identified the need to give increased authority and accountability to local maternity systems to ensure safety and quality in the maternity services they represent. The report also stated that oversight should be strengthened by increasing partnerships across trusts within local networks of neighbouring trusts. …
	Kirkup, B.	2020	The life and death of Elizabeth Dixon: a catalyst for change. Report of the independent investigation. HC 1025. London: HMSO.	Investigation commissioned by the Secretary of State for Health examining the care provided to a baby and her family during the 12-months of her life.	The investigation made a series of clinical recomendations and recommendations that included repsonse to patient harm. These recommendations included training in clinical error, reactions to error, repsonding with honesty, investigation and learning becoming part of the curriculum for clinicians. The report also recommended that clinical errors be openly disclosed, investigated and learned from a…
	Getting It Right First Time and NHS Resolution.	2021	Learning from litigation claims: Getting It Right First Time. London, NHS England and NHS Resolution.	Policy document outlining a five-point plan is suggested to support the learning from claims process and improve the quality and safety of patient care	Best practice guide to claims learning that aims to ensure claims learning have a parity with learning from incidents and complaints. The importance of being open and honest as soon as it is realised that harm has occurred is emphasised. This includes ensuring empathy, providing an apology and that delays are minimised. Taking this approach maintains patient confidence. promotes the best remediat…
	Royal College of Midwifery.	2022	Standing up for high standards. London, Royal College of Midwifery.	Guidance from the Royal College of Midwives (RCM) outlining how they will support midwives, student midwives and maternity support workers if they have concerns at work.	The guidance oultines why the RCM continue to support for concerns to be raised and how this is an integral part of creating a transparent and open culture. The guidance includes the recognition of triggers for escalation, the rights and responsibilites of NHS staff and provides step-by-step advice for all levels of staff.
	Lee v South Thames Regional Health Authority.	1985	Lee v South Thames Regional Health Authority [1985] AC 871	Case Law that considers the disclosure of investigation reports.	Case concerning the death of a child and the dislcosure of investigation reports. The defendent was reluctant to disclose investigation documents due to concerns about liability. The judge identified the need to consider further the duty of disclosure owed by a doctor and a hospital to a patient after treatment and the wider consequences of doing so i.e. whether further harm could result.
	Department of Health.	2000	An Organisation with a memory: Report of an expert group on learning from adverse events in the NHS chaired by the Chief Medical Officer. The Stationery Office, London.	Commissioned by Health Ministers, this report considers the introduction of clinical governance to improve patient safety.	This report examines the key factors at work in organisational failure and learning, a range of practical experience from other sectors and the present state of learning mechanisms in the NHS before drawing conclusions and making recommendations. Its recommendations include the creation of a new national system for reporting and analysing adverse health care events, to make sure that key lessons …
	Nichols, E.	2024	One organisation's experience of implementing the Patient Safety Incident Response Framework for pressure ulcers.	Refelction on an organisation's experience of implementing the Patient Safety Incident Response Framework for pressure ulcers.	Academic commentary which includes a review of literature outlining policy documents that have led to a change in approach to investigating patient harm.
	de Silva, P.	2025	Duty of candour following avoidable harm	Academic commentary considering duty of candour.	Author references the ongoing Thirwall and Lampard inqiuries where duty of candour has been referenced. The article explores why clinicians and managers may be reluctant to be open and honest in the wake of patient harm. Reasons include fear of litigation and reputational loss. The author discusses thre importance of communicating effectively when patient harm occurs and the importance of empower…
	McHugh, S.et. al.	2024	Involvement in serious incident investigations: a qualitative documentary analysis of NHS trust policies in England.	Research exploring the ways in which those affected by serious incidents are represented in investigation policies across acute and mental health services in the English NHS, and to provide guidance for policy makers to prompt ore meaningful involvement through effective construction of policy.	This study aimed to explore the way in which involvement of those affected by serious incidents is represented in incident investigation policy documents across acute and mental health services in the English NHS, and to identify guidance for more effective construction of policy for meaningful involvement. Documentary analysis of 43 local serious incident investigation policies was undertaken to…
	Ashurst, A.	2024	Upholding the professional duty of candour: being open and honest when incidents occur.	Academic commentary exploring the duty of candour	Utilising an illustrative case story that is reflective of the authors own professional experience, the requirements of the professional duty of candour are explored.
	Adams, M. et. al.	2024	Strengthening open disclosure in maternity services in the English NHS: the DISCERN realist evaluation study.	Research aiming to determine the critical factors for improving open disclosure from the perspective of families, doctors and midwives. A three-phased, qualitative study using realist methodology. Phase 1: two literature reviews: scoping review of post-2013 NHS policy and realist synthesis of initial programme theories for improvement; an interview study with national stakeholders in NHS maternit…	A three-phased, qualitative study using realist methodology. Phase 1: two literature reviews: scoping review of post-2013 NHS policy and realist synthesis of initial programme theories for improvement; an interview study with national stakeholders in NHS maternity safety and families. Phase 2: in-depth ethnographic case studies within three NHS maternity services in England. Phase 3: interpretive…
	Robinson, A. et. al.	2025	Patient safety incidents in anaesthesia: a qualitative study of trainee experience from a single UK healthcare region.	Research evaluating the impact of involvement in patient safety incidents on anaesthetic trainees, determining the range of support currently offered and suggestions for improvement.	The study highlighted the significant impact of safety incidents has on anaesthetic trainees and the importance of implementing early, tailored debriefs led by trained facilitators, the value of a supportive work environment and the need to raise awareness of system-based approaches to learning from incident investigations. The researchers suggested thaturther research should be undertaken to gui…
	O'Dwyer, L.	2024	The state of NHS Resolution's payouts for clinical negligence claims	Academic commentary discussing NHS Resolution's payouts for clinical negligence claims.	This article considers the high cost of NHS Resolution’s payouts for Clinical Negligence Claims. Action Against Medical Accidents has repeatedly called on Government to identify the factors that give rise to high legal costs and looks at the missed opportunities to avoid litigation altogether. Reference is made to relevant law and policy.
	Devlin, M.	2024	Clinical negligence claims - the compelling case for systematic reform	Academic commentary exploring the impacts of clinical negligence on health care professionals and makes the case for systematic reform.	Article explores the current clinical negligence system describing it as being fundamentally flawed, unfair and unsustainable. The reasons for this are described as being complex and highlights soaring costs of clinical negligence claims have serious financial implications for the health service: those funding it, those working within it and those receiving care from it.
	Kirwan, H. and McNeil, P.	2024	Specific disclosure applications involving third parties: an examination of the tests for non-party and specific disclosure requests from investigatory bodies	Academic commentary discussing the 'safe space' powers awarded to the Health Services Investigation Branch.	The Health and Safety Investigation Branch is underpinned by the NHS England (Healthcare Safety Investigation Branch) Directions 2022 which envisions a safe space for those giving evidence to an investigation. The benefits of these directions are that they permit comprehensive and candid contributions of those providing information to an investigation. These directions can be overidden by the cou…
	NHS England	2024	Patient Safety Incident Response Framework	The PSIRF replaces the Serious Incident Framework (SIF) (2015) and makes no distinction between ‘patient safety incidents’ and ‘Serious Incidents’. As such it removes the ‘Serious Incidents’ classification and the threshold for it.	PSIRF promotes a proportionate approach to responding to patient safety incidents by ensuring resources allocated to learning are balanced with those needed to deliver improvement. The PSIRF endorses a systems based approach to learning from harm and takes a flexble approach that makes it easier to address concerns specific to health inequalities and engaging with those with different needs.
	NHS England	2022	NHS England (Healthcare Safety Investigation Branch) Directions 2022	Secondary legislation providing a safe space for those giving evidence to an Health Services Investigation Brance investigation.	Secondary legislation providing a safe space for those giving evidence to an Health Services Investigation Brance investigation. These directions can be overidden by the courts if there is an overriding public interest or legal compulsion such as clinical negligence litigation.
